# Supplementary material for: Effective Interventions to Prevent Breastfeeding-Related Nipple-Areolar Lesions: A Systematic Review
Source: Int J Environ Res Public Health. 2026 Jan 31;23(2):189. doi: 10.3390/ijerph23020189 (PMC12941037; doi:10.3390/ijerph23020189)
Supplement: Supplementary file 1 [file ijerph-23-00189-s001.zip]

Archive with 1 entries (1 files):
- ijerph-4017481-supplementary.pdf
